# Supplementary material for: Rare-Earth-Doped Barium Molybdate Up-Conversion Phosphor with Potential Application in Optical Temperature Sensing
Source: Materials (Basel). 2022 Nov 9;15(22):7917. doi: 10.3390/ma15227917 (PMC9697691; doi:10.3390/ma15227917)
Supplement: Supplementary file 1 [file materials-15-07917-s001.zip]

Archive with 1 entries (1 files):
- materials-1999700-supplementary.pdf
